# Supplementary material for: Methods for Evaluating the Effects of 2D and 3D Culture Environment on Macrophage Response to Mycobacterium Infection
Source: Microorganisms. 2025 Aug 29;13(9):2026. doi: 10.3390/microorganisms13092026 (PMC12472957; doi:10.3390/microorganisms13092026)
Supplement: Supplementary file 1 [file microorganisms-13-02026-s001.zip]

Archive with 5 entries (5 files):
- Supplementary Materials 1.pdf
- Video S1 Non-infected gfpBMDMs in 2D (A_2D_ctrl_1_2).avi
- Video S2 gfpBMDMs infected with mCherry M. smegmatis in 2D (A_2D_msmeg_1_1_01).avi
- Video S3 Non-infected gfpBMDMs in 3D (A_3D_ctrl_1_2_01).avi
- Video S4 gfpBMDMs infected with mCherry M. smegmatis in 3D (A_3D_msmeg_1_1_01).avi
